# Supplementary material for: Setup of an Ultrasonic-Assisted Extraction to Obtain High Phenolic Recovery in Crataegus monogyna Leaves
Source: Molecules. 2021 Jul 27;26(15):4536. doi: 10.3390/molecules26154536 (PMC8347228; doi:10.3390/molecules26154536)
Supplement: Supplementary file 1 [file molecules-26-04536-s001.zip]

Archive with 1 entries (1 files):
- molecules-1300570-supplementary.pdf
